# Supplementary material for: Low levels of 3,3′-diindolylmethane activate estrogen receptor α and induce proliferation of breast cancer cells in the absence of estradiol
Source: BMC Cancer. 2014 Jul 21;14:524. doi: 10.1186/1471-2407-14-524 (PMC4223525; doi:10.1186/1471-2407-14-524)
Supplement: Additional file 1: Figure S1 — (A) DIM activates both AhR and ER signaling pathways in T47D cells. Cells were grown in estrogen free media for 3 days, then treated with DMSO, 10nM TCDD, 10nM TCDD + 100nM E2, 50 μM DIM or 50 μM DIM + 100nM E2. After 24 h, the cells were lysed, RNA was extracted and reverse transcribed. Results are presented as percent induction over TCDD. Results represent the mean of 3 independent experiments with standard deviation. (B) CYP1A1 protein levels are induced by treating cells with 10 μM DIM. Immunoblot of CYP1A1 using an anti-CYP1A1 antibody in T47D cells. Conditions are as described in (A) using 10 μM DIM or DMSO-treated cells. [file 1471-2407-14-524-S1.zip]

Archive with 1 entries (1 files):
- 5520535551171161_add1.eps
