# Supplementary material for: Low levels of 3,3′-diindolylmethane activate estrogen receptor α and induce proliferation of breast cancer cells in the absence of estradiol
Source: BMC Cancer. 2014 Jul 21;14:524. doi: 10.1186/1471-2407-14-524 (PMC4223525; doi:10.1186/1471-2407-14-524)
Supplement: Additional file 2: Figure S2 — ERα degradation increases CYP1A1 induction in response to DIM. Expression analysis were performed in T47D cells grown in estrogen free media for 3 days and treated with 50uM ICI 182 780 for 24 h prior addition of 50uM DIM for 24 h. Results represent the mean of 3 independent experiments with standard deviation. [file 1471-2407-14-524-S2.zip]

Archive with 1 entries (1 files):
- 5520535551171161_add2.eps
