# Supplementary material for: Low levels of 3,3′-diindolylmethane activate estrogen receptor α and induce proliferation of breast cancer cells in the absence of estradiol
Source: BMC Cancer. 2014 Jul 21;14:524. doi: 10.1186/1471-2407-14-524 (PMC4223525; doi:10.1186/1471-2407-14-524)
Supplement: Additional file 3: Figure S3 — Effects of different concentrations of DIM on AhR and ERα target gene expressions. Protein levels of GREB1 are monitored by immunoblotting (A), mRNA levels of AhR target genes CYP1A1(B) and CYP1B1(C) and ERα target genes GREB1(D) and TFF1(E) were quantified in T47D cells grown in estrogen free media for 3 days, then treated with DMSO, 10uM DIM or 50uM DIM for 24 h. Results are showed as fold over DMSO and represent the mean of 3 independent experiments with standard deviation. [file 1471-2407-14-524-S3.zip]

Archive with 1 entries (1 files):
- 5520535551171161_add3.eps
