# Supplementary material for: Low levels of 3,3′-diindolylmethane activate estrogen receptor α and induce proliferation of breast cancer cells in the absence of estradiol
Source: BMC Cancer. 2014 Jul 21;14:524. doi: 10.1186/1471-2407-14-524 (PMC4223525; doi:10.1186/1471-2407-14-524)
Supplement: Additional file 4: Figure S4 — DIM ligand-independent activation of ERα is not mediated by the PKA signaling pathway in T47D cells. CYP1A1 mRNA level (A) and GREB1 mRNA level (B) in T47D cells grown in estrogen free media for 3 days, and then treated or not with 50uM ICI or 10uM H89 for 24 h prior addition of DMSO, 100nM E2, 10 μM DIM, 10 μM DIM + 50 μM ICI or 10 μM DIM + 10 μM H89 for 24 h. Results are showed as percent of maximum induction and represent the mean of 3 independent experiments with standard deviation. [file 1471-2407-14-524-S4.zip]

Archive with 1 entries (1 files):
- 5520535551171161_add4.eps
