# Supplementary material for: Low levels of 3,3′-diindolylmethane activate estrogen receptor α and induce proliferation of breast cancer cells in the absence of estradiol
Source: BMC Cancer. 2014 Jul 21;14:524. doi: 10.1186/1471-2407-14-524 (PMC4223525; doi:10.1186/1471-2407-14-524)
Supplement: Additional file 5: Figure S5 — Low concentration of DIM induces T47D proliferation in the absence of E2. (A)p21 expression was quantified in T47D cells grown in estrogen free media for 3 days and then treated with DMSO, 10 μM DIM and 50 μM DIM for 24 h. Proliferation of T47D cells, grown in estrogen free media, was analyzed following various treatments during 3 days. (B) Comparison of T47D cell proliferation after DMSO, 100nM E2, 10 μM DIM and 50 μM DIM treatments. (C) Effect of ICI 182 780 on T47D cell proliferation induced by 10 μM DIM treatment. [file 1471-2407-14-524-S5.zip]

Archive with 1 entries (1 files):
- 5520535551171161_add5.eps
