# Supplementary material for: Low levels of 3,3′-diindolylmethane activate estrogen receptor α and induce proliferation of breast cancer cells in the absence of estradiol
Source: BMC Cancer. 2014 Jul 21;14:524. doi: 10.1186/1471-2407-14-524 (PMC4223525; doi:10.1186/1471-2407-14-524)
Supplement: Additional file 6: Figure S6 — FACS analysis of cells treated with either 10 or 50 μM DIM. (A) T47D or (B) MDAMB-231 cells. Bar plot shows the percentage of S-phase cells in each sample. [file 1471-2407-14-524-S6.zip]

Archive with 1 entries (1 files):
- 5520535551171161_add6.eps
